# Supplementary material for: Antimicrobial Resistance and Molecular Epidemiology of Escherichia coli Causing Bloodstream Infections in Three Hospitals in Shanghai, China
Source: PLoS One. 2016 Jan 29;11(1):e0147740. doi: 10.1371/journal.pone.0147740 (PMC4733056; doi:10.1371/journal.pone.0147740)
Supplement: S1 Table — (XLSX) [file pone.0147740.s001.xlsx]

## Sheet: data
source	sex	age	id 1 AMP	id 2 PRL	id 3 SAM	id 4 TZP	id 6 CXM	id 7 ATM	id 8 FEP	id 9 CRO	id 10 IPM	id 11 MEM	id 12 ETP	id13 DOR	id 15 CN	id 16 AK	id 17 TE	id 18 CIP	id 19 LEV	id 20 SXT	id 22 CAZ	id 23 CTX	ESBL screening	ESBL confirmatory	Carbapenemases screening	ChuA	YjaA	TspE4C2	GROUP	TEM	SHV	CTX-M-1	CTX-M-2	CTX-M-8	CTX-M-9	CTX-M-25	OXA-1	OXA-2	OXA-10	VEB	GES	PER	VIM	IPM	KPC	OXA-48	NDM-1	adk	fumC
HA	male	62	R	R	R	S	R	I	S	R	S	S	S	S	R	S	R	S	S	R	S	R	+	+		+	+	+	B2	TEM-1	-	-	-	-	CTX-M-14	-	-	-	-	-	-	-						53	40
HA	male	68	R	R	R	S	R	S	S	R	S	S	S	S	R	S	S	R	R	S	S	I	+	+		+	+	+	B2	TEM-1	-	-	-	-	CTX-M-14	-	-	-	-	-	-	-						53	40
HA	female	70	R	R	I	S	R	I	I	R	S	R	S	S	I	S	S	R	R	R	S	R	+	+	+	+	-	+	D	-	-	-	-	-	CTX-M-14	-	-	-	-	-	-	-						92	4
HA	female	88	R	R	R	I	R	R	R	R	S	S	S	S	R	S	R	R	R	R	R	R	+	+		+	+	+	B2	TEM-1	-	-	-	-	CTX-M-14	-	-	-	-	-	-	-						53	40
HA	male	56	R	R	R	I	R	R	R	R	I	I	I	I	R	I	R	R	R	R	R	R	+	+	+	+	-	+	D	TEM-1	-	-	-	-	CTX-M-14	-	-	-	-	-	-	-						35	37
HA	male	56	R	R	R	I	S	S	S	S	S	S	S	S	I	S	S	S	S	S	S	I	+	-		+	+	+	B2				-	-		-												36	24
HA	male	64	R	R	R	I	R	R	R	R	S	S	S	S	I	S	R	R	R	R	R	R	+	+		-	-	+	B1	TEM-1	-	CTX-M-15	-	-	-	-	-	-	-	-	-	-						6	4
HA	female	43	R	R	R	I	R	R	R	R	S	R	I	S	R	S	R	R	R	S	R	R	+	+	+	+	-	+	D	-	-	CTX-M-15			-		-	-	-	-	-	-	-	-	-	-	-	4	26
HA	male	50	R	R	S	S	R	R	R	R	S	S	S	S	S	S	R	R	R	R	R	R	+	+		-	+	-	A	TEM-1	-	CTX-M-15	-	-	-	-	-	-	-	-	-	-						6	4
HA	male	50	R	R	I	S	R	R	I	R	S	S	S	S	I	S	R	R	R	R	R	R	+	+		-	+	-	A	TEM-1	-	CTX-M-15			-		-	-	-	-	-	-						6	4
HA	male	83	R	I	S	S	S	S	S	S	S	S	S	S	R	S	R	R	S	R	S	S				+	+	+	B2																			14	14
HA	male	35	R	R	S	S	S	S	S	S	I	S	S	S	I	S	R	S	S	R	S	S	+	-		+	-	-	D				-	-		-												21	35
HA	male	2	R	R	R	S	R	R	S	R	S	S	S	S	R	S	R	R	R	R	S	R	+	+		+	-	+	D	TEM-1	-	-			CTX-M-14		-	-	-		-							6	19
HA	female	66	R	R	R	I	R	R	S	R	S	S	S	S	R	S	R	R	R	R	R	R				-	+	-	A																			10	11
HA	female	70	R	S	R	S	S	S	S	S	S	S	S	S	S	S	S	S	S	S	S	S				-	-	+	B1																			6	6
HA	male	73	R	R	R	S	R	S	S	R	S	S	S	S	R	S	S	R	R	R	S	I	+	+		+	+	+	B2	TEM-1	-	-			CTX-M-14		-	-	-	-	-	-						53	40
HA	male	38	R	R	I	S	R	R	I	R	S	S	S	S	I	S	R	R	R	R	I	R	+	+		+	-	-	D	TEM-1	-	-			-		-	-	-	-	-	-						18	106
HA	male	39	R	R	S	S	S	S	S	S	S	S	S	S	R	S	R	I	S	R	S	S				+	+	-	B2																			6	11
HA	male	38	R	R	I	S	R	R	R	R	S	S	S	S	I	S	R	R	R	R	R	R	+	+		+	-	-	D	TEM-1	-	CTX-M-15	-	-	-	-	-	-	-	-	-	-						18	106
HA	female	66	R	R	I	S	S	S	S	S	S	S	S	S	I	S	R	S	S	R	S	I	+	+		+	-	-	D	TEM-1	-	-			-		-	-	-	-	-	-						21	35
HA	male	69	R	R	R	S	R	R	R	R	S	S	S	S	R	R	R	R	R	R	R	R	+	+		+	+	-	B2	-	-	CTX-M-79			-		-	-	-	-	-	-						10	7
HA	female	56	R	R	R	R	I	S	S	S	S	S	S	S	I	I	R	S	S	R	S	I	+	-		-	-	+	B1				-	-		-												6	4
HA	male	51	R	R	I	S	R	R	R	R	S	S	S	S	R	R	R	R	R	R	R	R	+	+		+	-	+	D	-	-	-			-		-	-	-	-	-	-						4	26
HA	female	64	R	R	I	S	R	R	R	R	S	S	S	S	R	S	R	S	S	R	R	R	+	+		+	+	+	B2	TEM-1	-	CTX-M-55	-	-	-	-	-	-	-	-	-	-						36	24
HA	female	57	R	R	I	S	R	R	I	R	S	S	S	S	I	S	S	S	S	S	R	R	+	+		-	-	-	A	-	-	-			-		-	-	-	-	-	-						53	40
HA	male	53	R	R	R	R	R	R	I	R	S	S	S	S	R	S	R	R	R	R	R	R	+	+		+	+	+	B2	TEM-1	-	CTX-M-15			-		-	-	-	-	-	-						53	40
HA	female	34	R	R	S	S	S	S	S	S	S	S	S	S	R	I	R	S	S	S	S	S				+	+	+	B2				-	-		-												10	11
HA	female	62	R	R	I	S	S	S	S	S	S	S	S	S	R	I	R	S	S	R	S	S				+	+	+	B2				-	-		-												13	52
HA	male	95	I	R	I	S	R	R	I	R	S	S	S	S	I	S	S	S	S	S	R	R	+	+		+	+	-	B2	-	-	CTX-M-55	-	-	-	-	-	-	-	-	-	-						6	4
HA	female	23	I	R	I	S	R	R	R	R	S	S	I	S	R	S	R	R	R	R	R	R	+	+	+	+	-	+	D	TEM-1	-	CTX-M-55	-	-	-	-	-	-	-	-	-	-	-	-	-	-	-	4	26
HB	male	79	R	R	R	S	R	R	R	R	S	S	S	S	I	S	R	R	R	R	R	R	+	+		+	-	+	D	TEM-1	-	CTX-M-15	-	-	-	-	-	-	-	-	-	-						92	4
HB	female	76	R	R	R	S	R	I	R	R	S	S	S	S	I	S	S	S	S	R	S	R	+	+		+	-	+	D	-	-	-	-	-	CTX-M-14	-	-	-	-									4	26
HB	female	81	R	R	I	S	S	S	S	S	S	S	S	S	S	S	R	S	S	R	S	S				+	-	+	D				-	-		-												21	35
HB	male	78	R	R	I	S	R	R	S	R	S	S	S	S	I	S	R	R	R	R	S	I	+	+		+	+	-	B2	TEM-1	-	-	-	-	CTX-M-14	-	-	-	-		-							6	95
HB	female	84	R	R	I	S	R	S	S	R	S	S	S	S	R	S	R	R	R	R	S	I	+	+		+	+	+	B2	TEM-1	-	-	-	-	CTX-M-14	-	-	-	-	-	-	-						53	40
HB	male	65	S	R	S	S	S	S	S	S	S	S	S	S	R	S	R	S	S	R	S	S				+	-	-	D				-	-		-												21	35
HB	male	65	R	R	R	S	R	R	I	R	S	S	S	S	R	I	R	R	R	S	R	R	+	+		+	+	+	B2	TEM-1	-	CTX-M-15	-	-	-	-	OXA-1	-	-	-	-	-						53	40
HB	male	83	R	I	S	S	S	S	S	S	S	S	S	S	S	S	R	S	S	R	S	S				+	+	+	B2				-	-		-												97	40
HB	female	69	R	R	R	S	R	R	R	R	S	S	S	S	I	S	S	R	R	R	I	R	+	+		+	-	+	D	-	-	-	-	-	CTX-M-14	-	-	-	-									4	26
HB	male	60	I	S	S	S	S	S	S	S	S	S	S	S	S	S	R	S	S	R	S	S				-	-	+	B1				-	-		-												6	19
HB	male	67	R	R	R	R	R	R	R	R	S	I	I	S	R	S	R	R	R	R	R	R	+	-	+	+	-	+	D	-			-	-	-	-				-		-	-	-	-	-	-	4	26
HB	male	69	S	S	S	S	S	S	S	S	S	S	S	S	R	R	S	S	S	R	S	S				+	-	-	D				-	-		-												21	35
HB	female	77	R	R	R	S	I	S	S	S	S	S	S	S	I	S	R	S	S	R	S	S				-	-	+	B1				-	-		-												9	65
HB	male	73	R	R	R	S	R	R	S	R	S	S	S	S	R	S	R	I	S	R	I	R	+	+		-	-	+	B1	TEM-1	-	-			CTX-M-14		-	-	-	-	-	-						6	4
HB	female	34	R	R	R	I	R	R	R	R	S	S	R	S	R	I	R	R	R	R	R	R	+	+	+	+	-	+	D	-	-	CTX-M-15			-		OXA-1	-	-	-	-	-	-	-	-	-	-	35	37
HB	female	63	R	R	R	S	R	R	R	R	S	S	S	S	S	S	S	S	S	S	R	R	+	+		+	+	+	B2	TEM-1	-	CTX-M-55	-	-	-	-	-	-	-	-	-	-						6	38
HB	male	55	S	S	S	S	S	S	S	S	S	S	S	S	S	S	R	S	S	S	S	S				+	+	+	B2																			37	38
HB	female	78	R	R	I	S	S	S	S	S	S	S	S	S	R	S	R	S	S	R	S	S				+	-	+	D																			4	26
HB	male	43	S	S	S	S	S	S	S	S	S	S	S	S	S	S	S	S	S	S	S	S				+	+	+	B2				-	-		-												10	11
HB	male	64	R	R	S	S	R	R	I	R	S	S	S	S	I	S	R	R	R	R	R	R	+	+		+	+	+	B2	-	-	CTX-M-15			-		-	-	-	-	-	-						53	40
HB	female	71	R	R	R	S	R	R	I	R	S	S	S	S	R	I	S	R	R	S	R	R	+	+		+	+	+	B2	TEM-1	-	CTX-M-15	-	-	-	-	OXA-1	-	-	-	-	-						53	40
HB	male	56	R	R	I	S	S	S	S	S	S	S	S	S	R	I	R	S	S	R	S	S				+	-	-	D				-	-		-												28	33
HB	male	59	R	R	R	R	R	R	R	R	S	S	I	S	R	R	R	R	R	R	R	R	+	+	+	-	+	-	A	TEM-1	-	-	-	-	CTX-M-14	-	OXA-1	-	-	-	-	-	-	-	-	-	-	10	11
HB	male	50	S	S	S	S	S	S	S	S	S	S	S	S	S	S	R	S	S	S	S	S				+	+	-	B2				-	-		-												92	4
HB	female	48	R	R	I	S	S	S	S	S	S	S	S	S	S	S	S	S	S	S	S	S				+	+	+	B2				-	-		-												53	40
HB	male	79	R	R	R	S	R	R	R	R	S	S	R	S	R	S	R	R	R	R	R	R	+	+	+	+	-	+	D	TEM-1	-	CTX-M-55	-	-	-	-	-	-	-	-	-	-	-	-	-	-	-	35	37
HB	female	57	R	R	I	S	R	I	I	R	S	S	S	S	I	S	R	R	R	S	S	R	+	+		+	+	+	B2	-	-	-	-	-	CTX-M-14	-	OXA-1	-	-	-	-	-						53	40
HB	male	71	R	R	R	R	R	R	R	R	S	S	S	S	R	I	R	R	R	S	R	R	+	+		-	+	-	A	TEM-1	-	CTX-M-15	-	-	-	-	OXA-1	-	-	-	-	-						6	4
HB	male	70	R	R	R	R	R	R	R	R	S	S	S	S	R	I	R	R	R	R	R	R	+	+		+	-	-	D	-	-	CTX-M-15	-	-	-	-	OXA-1	-	-	-	-	-						33	26
HB	female	27	R	S	R	S	S	S	S	S	S	S	S	S	I	S	S	S	S	S	S	S				-	-	+	B1				-	-		-												6	95
HC	female	81	R	I	S	S	S	S	S	S	S	S	S	S	S	S	S	R	R	S	S	S				+	+	+	B2				-	-		-												53	40
HC	female	31	R	R	I	S	R	R	I	R	S	S	S	S	R	S	R	R	R	R	I	R	+	+		+	-	+	D	-	-	-	-	-	CTX-M-27	-	-	-	-	-		-						101	4
HC	male	85	R	R	R	I	R	R	R	R	S	S	S	S	I	I	S	R	R	S	R	R	+	+		+	+	+	B2	-	-	CTX-M-15	-	-	-	-	-	-	-	-	-	-						53	40
HC	female	80	S	S	S	S	S	S	S	S	S	S	S	S	I	S	S	S	S	S	S	S				+	+	-	B2				-	-		-												10	11
HC	male	52	R	R	R	S	R	R	R	R	S	S	S	S	R	S	R	R	R	R	R	R	+	+		+	-	+	D	TEM-1	-	CTX-M-15	-	-	-	-	-	-	-	-	-	-						92	88
HC	male	88	R	R	I	S	R	R	R	R	S	S	S	S	I	S	S	R	R	S	R	R	+	+		+	+	+	B2	TEM-1	-	CTX-M-15	-	-	-	-	-	-	-	-	-	-						53	40
HC	male	56	R	R	R	S	R	R	R	R	S	S	S	S	R	S	R	R	R	R	R	R	+	+		+	+	+	B2	TEM-1	-	CTX-M-15	-	-	-	-	OXA-1	-	-	-	-	-						53	40
HC	male	16	R	R	R	S	R	R	R	R	S	S	S	S	I	S	R	R	R	S	R	R	+	+		+	+	+	B2	TEM-1	-	CTX-M-15	-	-	-	-	-	-	-	-	-	-						53	40
HC	female	23	R	R	I	S	R	S	I	R	S	S	S	S	S	S	R	S	S	S	S	I	+	+		+	+	+	B2	TEM-1	-	CTX-M-15	-	-	-	-	OXA-1	-	-		-							35	37
HC	male	89	R	R	R	I	R	R	R	R	S	I	R	S	R	R	R	R	R	S	R	R	+	+	+	+	-	+	D	TEM-1	-	CTX-M-55	-	-	-	-	OXA-1	-	-	-	-	-	-	-	-	-	-	35	37
HC	male	89	R	R	R	I	R	R	R	R	S	I	I	S	I	S	R	R	R	S	R	R	+	+	+	+	-	+	D	TEM-1	-	-	-	-	CTX-M-14	-	-	-	-	-	-	-	-	-	-	-	-	35	37
HC	male	80	R	R	R	I	R	R	R	R	S	S	I	S	R	S	R	R	R	R	R	R	+	+	+	+	-	+	D	TEM-1	-	CTX-M-15	-	-	-	-	OXA-1	-	-	-	-	-	-	-	-	-	-	35	37
HC	male	72	R	R	R	S	R	R	R	R	S	S	S	S	S	S	R	R	R	R	R	R	+	+		+	-	+	D	TEM-1	-	-	-	-	CTX-M-65	-	OXA-1	-	-	-	-	-						136	7
HC	male	87	R	R	R	I	R	R	R	R	S	S	R	S	R	S	R	R	R	S	R	R	+	+	+	-	+	+	B1	-	-	CTX-M-15			-		OXA-1	-	-	-	-	-	-	-	-	-	-	10	11
HC	male	87	R	R	I	S	R	I	I	R	S	S	S	S	I	I	R	R	R	R	S	R	+	+		+	-	+	D	TEM-1	-	-	-	-	CTX-M-14	-	-	-	-	-	-	-						4	26
HC	male	55	R	R	R	S	R	R	I	R	S	S	S	S	R	I	R	R	R	R	R	R	+	+		+	+	+	B2	TEM-1	-	CTX-M-15	-	-	-	-	OXA-1	-	-	-	-	-						53	40
HC	male	19	R	R	R	R	R	R	R	R	S	S	I	S	R	S	R	R	R	R	R	R	+	+	+	-	+	+	B1	-	-	CTX-M-55			-		OXA-1	-	-	-	-	-	-	-	-	-	-	10	11
HC	male	80	R	R	R	S	R	R	R	R	S	S	S	S	R	S	R	R	R	R	R	R	+	+		-	+	-	A	-	-	-	-	-	CTX-M-14	-	-	-	-	-	-	-						10	11
HC	female	28	R	R	I	S	R	R	R	R	S	S	S	S	R	S	R	R	R	R	R	R	+	+		+	+	+	B2	-	-	CTX-M-15			-		OXA-1	-	-	-	-	-						53	40
HC	female	88	R	R	R	S	R	R	R	R	S	S	S	S	R	S	S	R	R	R	R	R	+	+		+	+	+	B2	-	-	CTX-M-3			-		OXA-1	-	-	-	-	-						53	40
HC	female	76	R	S	S	S	I	S	S	S	S	S	S	S	S	S	S	R	R	S	S	S				+	-	+	D																			4	26
HC	male	55	R	R	R	S	R	R	S	R	S	S	S	S	R	S	R	I	S	R	I	R	+	+		-	-	+	B1	TEM-1	-	-			CTX-M-24		-	-	-	-	-	-						6	4
HC	female	77	R	R	S	S	S	S	S	S	S	S	S	S	R	S	R	R	R	R	S	S				-	+	-	A																			6	11
HC	male	61	R	R	S	S	R	R	S	R	S	S	S	S	R	S	R	R	R	R	S	I	+	+		+	+	-	B2	-	-	-			CTX-M-14		-	-	-	-		-						6	11
HC	male	62	R	R	R	I	R	R	R	R	S	I	S	S	R	S	R	S	S	R	R	R	+	+		+	+	+	B2	TEM-1	-	CTX-M-55			-		-	-	-	-	-	-						37	38
HC	male	47	R	R	S	S	R	R	I	R	S	S	S	S	I	S	S	R	R	S	R	R	+	+		+	-	+	D	-	-	CTX-M-15			-		-	-	-	-	-	-						92	4
HC	female	61	R	R	S	S	R	R	I	R	S	S	S	S	I	I	R	R	R	R	R	R	+	+		-	+	-	A	TEM-1	-	CTX-M-55	-	-	-	-	-	-	-	-	-	-						10	11
HC	female	55	R	R	R	S	R	R	I	R	S	S	S	S	R	I	R	R	R	S	R	R	+	+		+	+	+	B2	TEM-1	-	CTX-M-15	-	-	-	-	-	-	-	-	-	-						37	38
HC	female	58	R	S	I	S	R	S	S	S	S	S	S	S	I	I	R	R	R	S	S	S	+	-		+	-	-	D				-	-		-												35	37
HC	male	67	R	I	R	I	R	I	S	I	S	S	S	S	S	S	R	R	R	S	S	I	+	-		+	+	+	B2				-	-		-												92	4
[truncated: 7 more columns]
